# Supplementary material for: Heavy Metal Contamination Alters the Co-Decomposition of Leaves of the Invasive Tree Rhus typhina L. and the Native Tree Koelreuteria paniculata Laxm
Source: Plants (Basel). 2023 Jul 1;12(13):2523. doi: 10.3390/plants12132523 (PMC10346794; doi:10.3390/plants12132523)
Supplement: Supplementary file 1 [file plants-12-02523-s001.zip]

Archive with 1 entries (1 files):
- plants-2459912-supplementary.pdf
